# Supplementary material for: Design of an Integrated Microfluidic Paper-Based Chip and Inspection Machine for the Detection of Mercury in Food with Silver Nanoparticles
Source: Biosensors (Basel). 2021 Nov 30;11(12):491. doi: 10.3390/bios11120491 (PMC8699263; doi:10.3390/bios11120491)
Supplement: Supplementary file 1 [file biosensors-11-00491-s001.zip]

Archive with 1 entries (1 files):
- biosensors-1471864-supplementary.pdf
